# Supplementary material for: Detection of bacterial endosymbionts in freshwater crustaceans: the applicability of non-degenerate primers to amplify the bacterial 16S rRNA gene
Source: PeerJ. 2018 Dec 14;6:e6039. doi: 10.7717/peerj.6039 (PMC6296333; doi:10.7717/peerj.6039)
Supplement: Supplemental Information 1 [file peerj-06-6039-s001.fas]

>CAG1_KON65
CAGTGTCAGTAATGGCCCAGAAAACCGCCTTCGCCTCCGGTGTTCCTCCTAATATCTACG
AATTTCACCTCTACACTAGGAATTCCGTTTTCCTCTACCACACTCTAGTCTCTCAGTTTA
AAACGCGATTCCAGGGTTAAGCCCTGGGCTTTAACATCTTACTTAAGTGACCACCTACGC
ACCCTTTACGCCCAGTCAATCCGAACAACGCTAGTTCCCTCTGTCTTACCGCGGCTGCTG
GCACAGAGTTAGCCGGAACTTTTTCTCTCGCTACCGTCATCATCTTCACGAGTAAAAGAG
CTTTACAACCCAAAGGCCTTCTTCACTCACGCGGCATTGCTGGATCAGGGTTTCCCCCAT
TGTCCAATATTCCTCACTGCTGCCTCCCGTAGGAGTCTGGGCCGTATCTCAATCCCAGTG
TGGCTGATCATCCTCTCAGACCAGCTACAGAT
>CAG1_KON66
CAGTGTCAGTAATGGCCCAGAAAACCGCCTTCGCCTCCGGTGTTCCTCCTAATATCTACG
AATTTCACCTCTACACTAGGAATTCCGTTTTCCTCTACCACACTCTAGTCTCTCAGTTTA
AAACGCGATTCCAGGGTTAAGCCCTGGGCTTTAACATCTTACTTAAGTGACCACCTACGC
ACCCTTTACGCCCAGTCAATCCGAACAACGCTAGTTCCCTCTGTCTTACCGCGGCTGCTG
GCACAGAGTTAGCCGGAACTTTTTCTCTCGCTACCGTCATCATCTTCACGAGTAAAAGAG
CTTTACAACCCAAAGGCCTTCTTCACTCACGCGGCATTGCTGGATCAGGGTTTCCCCCAT
TGTCCAATATTCCTCACTGCTGCCTCCCGTAGGAGTCTGGGCCGTATCTCAATCCCAGTG
TGGCTGATCATCCTCTCAGACCAGCTACAGAT
>CAG4_KON66b
CAGTGTCAGTAATGGCCCAGAAAACCGCCTTCGCCTCCGGTGTTCCTCCTAATATCTACG
AATTTCACCTCTACACTAGGAATTCCGTTTTCCTCTACCACACTCTAGTCTCTCAGTTTA
AAACGCGATTCCAGGGTTAAGCCCTGGGCTTTAACATCTTACTTAAGTGACCACCTACGC
ACCCTTTACGCCCAGTCAATCCGAACAACGCTAGTTCCCTTTGTCTTACCGCGGCTGCTG
GCACAGAGTTAGCCGGAACTTTTTCTCTCGCTACCGTCATCATCTTCCCGAGTAAAAGAG
CTTTACAACCCAAAGGCCTTCTTCACTCACGCGGCATTGCTGGATCAGGGTTTCCCCCAT
TGTCCAATATTCCTCACTGCTGCCTCCCGTAGGAGTCTGGGCCGTATCTCAATCCCAGTG
TGGCTGATCATCCTCTCAGACCAGCTACAGAT
>CAG2_KON64
CAGTGTCAGTAATGGCCCAGAAAACCGCCTTCGCCTCCGGTGTTCCTCCTAATATCTACG
AATTTCACCTCTACACTAGGAATTCCGTTTTCCTCTACCACACTCTAGTCTCTCAGTTTA
AAACGCGATTCCAGGGTTAAGCCCTGGGCTTTAACATCTTACTTAAGTGACCACCTACGC
ACCCTTTACGCCCAGTCAATCCGAACAACGCTAGTTCCCTTTGTCTTACCGCGGCTGCTG
GCACAGAGTTAGCCGGAACTTTTTCTCTCGGTACCGTCATCATCTTCCCGAGTAAAAGAG
CTTTACAACCCAAAGGCCTTCTTCACTCACGCGGCATTGCTGGATCAGGGTTTCCCCCAT
TGTCCAATATTCCTCACTGCTGCCTCCCGTAGGAGTCTGGGCCGTATCTCAATCCCAGTG
TGGCTGATCATCCTCTCAGACCAGCTACAGAT
>CAG3_KON64b
CAGTGTCAGTAATGGCCCAGAAAACCGCCTTCGCCTCCGGTGTTCCTCCTAATATCTACG
AATTTCACCTCTACACTAGGAATTCCGTTTTCCTCTACCACACTCTAGTCTCTCAGTTTA
AAACGCGATTCCAGGGTTAAGCCCTGGGATTTAACATCTTACTTAAGTGACCACCTACGC
ACCCTTTACGCCCAGTCAATCCGAACAACGCTAGTTCCCTCTGTCTTACCGCGGCTGCTG
GCACAAAGTTAGCCGGAACTTTTTCTCTCGGTACCGTCATCATCTTCACGAGTAAAAGAG
CTTTACAACCCAAAGGCCTTCTTCACTCACGCGGCATTGCTGGATCAGGGTTTCCCCCAT
TGTCCAATATTCCTCACTGCTGCCTCCCGTAGGAGTCTGGGCCGTATCTCAATCCCAGTG
TGGCTGATCATCCTCTCAGACCAGCTACAGAT
