# Supplementary material for: Detection of bacterial endosymbionts in freshwater crustaceans: the applicability of non-degenerate primers to amplify the bacterial 16S rRNA gene
Source: PeerJ. 2018 Dec 14;6:e6039. doi: 10.7717/peerj.6039 (PMC6296333; doi:10.7717/peerj.6039)
Supplement: Supplemental Information 3 [file peerj-06-6039-s003.fas]

>MET1_ST2-4 
----------TGAGCGTCAATATTATCCCAGGGGGCTGCCTTCGCCATTGGTATTCCTCC
ACATCTCTACGCATTTCACTGCTACACGTGGAATTCTACCCCCCTCTGACATATTCTAGT
CTGGCAGTTTCAAACGCAGTTCCCAAGTTGAGCTCGGGGATTTCACATCTGACTTGCCAA
ACCGCCTGCGCACGCTTTACGCCCAGTAATTCCGATTAACGCTCGCACCCTACGTATTAC
CGCGGCTGCTGGCACGTAGTTAGCCGGTGCTTCTTATCAAGGTACCGTCAGCCTCACTCT
TTATTAGAAAGTAAGTTTTCTTCCCTTGCGAAAGAGCTTTACAACCCGAAGGCCTTCTTC
ACTCACGCGGAATGGCTGGATCAGGCTTGCGCCCATTGTCCAAAATTCCCCACTGCTGCC
TCCCGTAGGAGTCTGGACCGTGTCTCAGTTCCAGTGTGGCTGGTCGTCCTCTCAGACCAG
CTACTGATCGAAG
>MET1_ST2-5
----------TGAGCGTCAATATTATCCCAGGGGGCTGCCTTCGCCATTGGTATTCCTCC
ACATCTCTACGCATTTCACTGCTACACGTGGAATTCTACCCCCCTCTGACATATTCTAGT
CTGGCAGTTTCAAACGCAGTTCCCAAGTTGAGCTCGGGGATTTCACATCTGACTTGCCAA
ACCGCCTGCGCACGCTTTACGCCCAGTAATTCCGATTAACGCTCGCACCCTACGTATTAC
CGCGGCTGCTGGCACGTAGTTAGCCGGTGCTTCTTATCAAGGTACCGTCAGCCTCACTCT
TTATTAGAAAGTAAGTTTTCTTCCCTTGCGAAAGAGCTTTACAACCCGAAGGCCTTCTTC
ACTCACGCGGAATGGCTGGATCAGGCTTGCGCCCATTGTCCAAAATTCCCCACTGCTGCC
TCCCGTAGGAGTCTGGACCGTGTCTCAGTTCCAGTGTGGCTGGTCGTCCTCTCAGACCAG
CTACTGATCGAAGCCTTGGTAGGCTATTACTCCCCCAAACTAGC
>MET1_ST2-2
CTTTCGTGCATGAGCGTCAATATTATCCCAGGGGGCTGCCTTCGCCATTGGTATTCCTCC
ACATCTCTACGCATTTCACTGCTACACGTGGAATTCTACCCCCCTCTGACATATTCTAGT
CTGGCAGTTTCAAACGCAGTTCCCAAGTTGAGCTCGGGGATTTCACATCTGACTTGCCAA
ACCGCCTGCGCACGCTTTACGCCCAGTAATTCCGATTAACGCTCGCACCCTACGTATTAC
CGCGGCTGCTGGCACGTAGTTAGCCGGTGCTTCTTATCAAGGTACCGTCAGCCTCACTCT
TTATTAGAAAGTAAGTTTTCTTCCCTTGCGAAAGAGCTTTACAACCCGAAGGCCTTCTTC
ACTCACGCGGAATGGCTGGATCAGGCTTGCGCCCATTGTCCAAAATTCCCCACTGCTGCC
TCCCGTAGGAGTCTGGACCGTGTCTCAGTTCCAGTGTGGCTGGTCGTCCTCTCAGACCAG
CTACTGATCGAAGCCTTGATAGGCTATTACTCCCCCAAACTAGC
>MET1_A2-51
----------TGAGCGTCAATATTATCCCAGGGGGCTGCCTTCGCCATTGGTATTCCTCC
ACATCTCTACGCATTTCACTGCTACACGTGGAATTCTACCCCCCTCTGACATATTCTAGT
CTGGCAGTTTCAAACGCAGTTCCCAAGTTGAGCTCGGGGATTTCACATCTGACTTGCCAA
ACCGCCTGCGCACGCTTTACGCCCAGTAATTCCGATTAACGCTCGCACCCTACGTATTAC
CGCGGCTGCTGGCACGTAGTTAGCCGGTGCTTCTTATCAAGGTACCGTCAGCCTCACTCT
TTATTAGAAAGTAAGTTTTCTTCCCTTGCGAAAGAGCTTTACAACCCGAAGGCCTTCTTC
ACTCACGCGGAATGGCTGGATCAGGCTTGCGCCCATTGTCCAAAATTCCCCACTGCTGCC
TCCCGTAGGAGTCTGGACCGTGTCTCAGTTCCAGTGTGGCTGGTCGTCCTCTCAGACCAG
CTACTGATCGAAGCCTTGGTAGGCTATTACTCC
>MET2_ST2-1
----------TGAGCGTCAGTATTATCCCAGGGGGCTGCCTTCGCCATTGGTATTCCTCC
ACATCTCTACGCATTTCACTGCTACACGTGGAATTCTACCCCCCTCTGACATACTCTAGT
CTGGCAGTTTCAAACGCAGTTCCCAAGTTGAGCTCGGGGATTTCACATCTGACTTGCCAA
ACCGCCTGCGCACGCTTTACGCCCAGTAATTCCGATTAACGCTCGCACCCTACGTATTAC
CGCGGCTGCTGGCACGTAGTTAGCCGGTGCTTCTTCTCAAGGTACCGTCAGCCTCACTCT
TTATTAGAAAGTAAGTTTTCTTCCCTTGCGAAAGAGCTTTACAACCCGAAGGCCTTCTTC
ACTCACGCGGAATGGCTGGATCAGGCTTGCGCCCATTGTCCAAAATTCCCCACTGCTGCC
TCCCGTAGGAGTCTGGACCGTGTCTCAGTTCCAGTGTGGCTGGTCGTCCTCTCAGACCAG
CTACTGATCGAAGCCTTGGTAGGCTAT
>MET3_GD2
CTTTCGTGCATGAGCGTCAATATTATCCCAGGGGGCTGCCTTCGCCATTGGTATTCCTCC
ACATCTCTACGCATTTCACTGCTACACGTGGAATTCTACCCCCCTCTGACATATTCTAGT
CTGGCAGTTTCAAACGCAGTTCCCAAGTTGAGCTCGGGGATTTCACATCTGACTTGCCAA
ACCGCCTGCGCACGCTTTACGCCCAGTAATTCCGATTAACGCTCGCACCCTACGTATTAC
CGCGGCTGCTGGCACGTAGTTAGCCGGTGCTTCTTATCAAGGTACCGTCAGCCTCACACA
GTGTTATTGTGTAAGTTTTCTTCCCTTGCGAAAGAGCTTTACAACCCGAAGGCCTTCTTC
ACTCACGCGGAATGGCTGGATCAGGCTTGCGCCCATTGTCCAAAATTCCCCACTGCTGCC
TCCCGTAGGAGTCTGGACCGTGTCTCAGTTCCAGTGTGGCTGGTCGTCCTCTCAGACCAG
CTACTGATCGAAGCCTTGGTAGGCTATTA
>MET1_A2-Os2
--TTCGTGCATGAGCGTCAATATTATCCCAGGGGGCTGCCTTCGCCATTGGTATTCCTCC
ACATCTCTACGCATTTCACTGCTACACGTGGAATTCTACCCCCCTCTGACATATTCTAGT
CTGGCAGTTTCAAACGCAGTTCCCAAGTTGAGCTCGGGGATTTCACATCTGACTTGCCAA
ACCGCCTGCGCACGCTTTACGCCCAGTAATTCCGATTAACGCTCGCACCCTACGTATTAC
CGCGGCTGCTGGCACGTAGTTAGCCGGTGCTTCTTATCAAGGTACCGTCAGCCTCACTCT
TTATTAGAAAGTAAGTTTTCTTCCCTTGCGAAAGAGCTTTACAACCCGAAGGCCTTCTTC
ACTCACGCGGAATGGCTGGATCAGGCTTGCGCCCATTGTCCAAAATTCCCCACTGCTGCC
TCCCGTAGGAGTCTGGACCGTGTCTCAGTTCCAGTGTGGCTGGTCGTCCTCTCAGACCAG
CTACTGATCGAAGCCTTGGTAGGCTATTACTCCCCCAAACTAGCG
>MET1_A2-D1
CTTTCGTGCATGAGCGTCAATATTATCCCAGGGGGCTGCCTTCGCCATTGGTATTCCTCC
ACATCTCTACGCATTTCACTGCTACACGTGGAATTCTACCCCCCTCTGACATATTCTAGT
CTGGCAGTTTCAAACGCAGTTCCCAAGTTGAGCTCGGGGATTTCACATCTGACTTGCCAA
ACCGCCTGCGCACGCTTTACGCCCAGTAATTCCGATTAACGCTCGCACCCTACGTATTAC
CGCGGCTGCTGGCACGTAGTTAGCCGGTGCTTCTTATCAAGGTACCGTCAGCCTCACTCT
TTATTAGAAAGTAAGTTTTCTTCCCTTGCGAAAGAGCTTTACAACCCGAAGGCCTTCTTC
ACTCACGCGGAATGGCTGGATCAGGCTTGCGCCCATTGTCCAAAATTCCCCACTGCTGCC
TCCCGTAGGAGTCTGGACCGTGTCTCAGTTCCAGTGTGGCTGGTCGTCCTCTCAGACCAG
CTACTGATCGAAGCCTTGGTAGGCTATTACTCCCCCAA
