# Supplementary material for: Detection of bacterial endosymbionts in freshwater crustaceans: the applicability of non-degenerate primers to amplify the bacterial 16S rRNA gene
Source: PeerJ. 2018 Dec 14;6:e6039. doi: 10.7717/peerj.6039 (PMC6296333; doi:10.7717/peerj.6039)
Supplement: Supplemental Information 4 [file peerj-06-6039-s004.fas]

>SPR1_244-2 
AAGGCGAAGATGGATAGCTGGTTTGAGAGGACGATCAGCCACACTGGGACTGAGACACGG
CCCAGACTCCTACGGGAGGCAGCAGTGGGGAATATTGCGCAATGGGGGAAACCCTGAATC
AGCAACGCCGCGTGAGTGAAGAAGGCCTTCGGGTTGTAAAGCTCTTTCGGTTGGGAAGAA
GGGTTATTGTTCTAATAAAACAGTAATTGGATGGTACCAAAAGAAGAAGCACCGGCAAAC
TTCGTGCCAGCAGCCGCGGTAATACGAAGGGTGCGAGCGTTGTTCGGAATTACTGGGCGT
AAAGGGTTCGTAGGCGGGAATGCAAGTCAAGTGTGAAATCCCCAGGCTTAACCTGGGACG
TGCATTTGAGACTGTGTTTCTTGAGTTTCGGAGAGGGTGGTGGAATTGCTGGTGTAGGAG
TGACATCCGTAAAGATCAGCAGGAACACCGGAGGCGAAGGCGACCACCTGG
