# Supplementary material for: Detection of bacterial endosymbionts in freshwater crustaceans: the applicability of non-degenerate primers to amplify the bacterial 16S rRNA gene
Source: PeerJ. 2018 Dec 14;6:e6039. doi: 10.7717/peerj.6039 (PMC6296333; doi:10.7717/peerj.6039)
Supplement: Supplemental Information 5 [file peerj-06-6039-s005.fas]

>UCB1_KON521
CCAGTGAGCCGCCTTCGCCACTGGTGTTCTTCCGAATATCTACGAATTTCACCTCTACAC
TCGGAATTCCACTCACCTCTCCCGGACTCAAGACTGCCAGTATCAAAGGCAGTTCCGGGG
TTGAGCCCCGGGATTTCACCCCTGACTTACCAATCCGCCTACGTGCGCTTTACGCCCAGT
AATTCCGAACAACGCTAGCCCCCTTCGTATTACCGCGGCTGCTGGCACGAAGTTAGCCGG
GGCTTCTTCTCCGGGTACCGTCATTATCTTCCCCGGTAAAAGAGCTTTACAACCCTAAGG
CCTTCATCACTCACGCGGCATGGCTGGATCAGGCTTTCCCCCATTGTCCAAGATTCCCCA
CTGCTGCCTCCCGTAGGAGTCTGGGCCGTGTCTC
>UCB2_KON521b
CCAGTGAGCCGCCTTCGCCACTGGTGTTCTTCCGAATATCTACGAATTTCACCTCTACAC
TCGGAATTCCACTCACCTCTCCCGGACTCAAGACTGCCAGTATCAAAGGCAGTTCCGGGG
TTGAGCCCCGGGATTTCACCCCTGACTTACCAATCCGCCTACGTGCGCTTTACGCCCAGT
AATTCCGAACAACGCTAGCCCCCTTCGTATTACCGCGGCTGCTGGCACGGAGTTAGCCGG
GGCTTATTCTACAGGTACCGTCATTATCTTCCCCGGCAAAAGAGCTTTACAACCCGAAGG
CCTTCATCACTCACGCGGCATGGCTGGATCAGGCTTTCGCCCATTGTCCAATATTCCCCA
CTGCTGCCTCCCGTAGGAGTCTGGGCCGTGTCTC
>UCB3_KON522 
GCCTTCGCCACTGGTGTTCTTCCGAATATATATGAATTTCACCTCTACACTCGGAATTCC
ACTCACCTCTACCGGACTCAAGACGGGCAGTCTCAAAGGCAGTTCCGGGGTTGAGCCCCG
GGATTTCACCCCTGACTTACCAATCCGCCTACGTGCGCTTTACGCCCAGTAATTCCGAAC
AACGCTAGCCCCCTTCGTATTACCGCGGCTGCTGGCACGGAGTTAGCCGGGGCTTATTCT
ACGGGTACCGTCATTATCTTCCCCGGCAAAAGAGCTTTACAACCCGAAGGCCTTCTTCAC
TCACGCGGCATGGCTGGATCAGGGTTGCGCCCATTGTCCAAGATTCCCCACTGCTGCCTC
CCGTAGGAGTCTGGGCCGTGTCTCACTCCCAG
>UCB4_KON522b
GCCTTCGCCACTGGTGTTCTTCCGAATATCTACGAATTTCACCTCTACACTCGGAATTCC
ACTCACCTCTCCCGGACTCAAGACTGGCAGTATCAAAGGCAGTTCCGAGGTTGAGCCCCG
GGATTTCACCCCTGACTTACCAATCCGCCTACGTGCGCTTTACGCCCAGTAATTCCGAAC
AACGCTAGCCCCCTTCGTATTACCGCGGCTGCTGGCACGAAGTTAGCCGGGGCTTCTTCT
CCGGGTACCGTCATTATCTTCCCCGATGAAAGAGCTTTACAACCCTAAGGCCTTCATCAC
TCACGCGGCATGGCTGGATCAGGGTTGCGCCCATTGTCCAAGATTCCCCACTGCTGCCTC
CCGTAGGAGTCTGGGCCGTGTCTCACTCCCAG
>UCB5_KON611
CCAGTGAGCCGCCTTCGCCACTGGTGTTCTTCCCAATATCTACGAATTTCACCTCTACAC
TGGGAATTCCACTCACCTCTTCCGATCTCAAGATCGCCAGTATCAAAGGCAGTTCCGGAG
TTGAGCTCCGGGATTTCACCCCTGACTTAACGACCCGCCTACGTGCGCTTTACGCCCAGT
AATTCCGAACAACGCTAGCCCCCTTCGTATTACCGCGGCTGCTGGCACGAAGTTTGCCGG
GGCTTATTCTCCAGGTACCGTCATTATCGTCCCTGGCAAAAGAGCTTTACAATCCGAAGA
CCTTCTTCACTCACGCGGCATGGCTGGATCAGGCTTGCGCCCATTGTCCAAGATTCCCCA
CTGCTGCCTCCCGTAGGAGTCTGGGCCGTGTCTCAGTCCCAGTGTGGCTGATCATCCTCT
AAGATCAGCTAC
>UCB5_KON612
CCAGTGAGCCGCCTTCGCCACTGGTGTTCTTCCCAATATCTACGAATTTCACCTCTACAC
TGGGAATTCCACTCACCTCTTCCGATCTCAAGATCGCCAGTATCAAAGGCAGTTCCGGAG
TTGAGCTCCGGGATTTCACCCCTGACTTAACGACCCGCCTACGTGCGCTTTACGCCCAGT
AATTCCGAACAACGCTAGCCCCCTTCGTATTACCGCGGCTGCTGGCACGAAGTTTGCCGG
GGCTTATTCTCCAGGTACCGTCATTATCGTCCCTGGCAAAAGAGCTTTACAATCCGAAGA
CCTTCTTCACTCACGCGGCATGGCTGGATCAGGCTTGCGCCCATTGTCCAAGATTCCCCA
CTGCTGCCTCCCGTAGGAGTCTGGGCCGTGTCTCAGTCCCAGTGTGGCTGATCATCCTCT
AAGATCAGCTACG
>UCB5_BWOLp12f
GGTATCTAATCCTGTTTGCTCCCCACGCTTTCGCACCTCAGCGTCAGTATCGGACCAGTG
AGCCGCCTTCGCCACTGGTGTTCTTCCCAATATCTACGAATTTCACCTCTACACTGGGAA
TTCCACTCACCTCTTCCGATCTCAAGATCGCCAGTATCAAAGGCAGTTCCGGAGTTGAGC
TCCGGGATTTCACCCCTGACTTAACGACCCGCCTACGTGCGCTTTACGCCCAGTAATTCC
GAACAACGCTAGCCCCCTTCGTATTACCGCGGCTGCTGGCACGAAGTTTGCCGGGGCTTA
TTCTCCAGGTACCGTCATTATCGTCCCTGGCAAAAGAGCTTTACAATCCGAAGACCTTCT
TCACTCACGCGGCATGGCTGGATCAGGCTTGCGCCCATTGTCCAAGATTCCCCACTGCTG
CCTCCCGTAGGAGTCTGGGCCGTGTCTCAGTCCCAGTGTGGCTGATCATCCTCTAAGATC
AGCTACG
>UCB5_BWOLp12m
GGTATCTAATCCTGTTTGCTCCCCACGCTTTCGCACCTCAGCGTCAGTATCGGACCAGTG
AGCCGCCTTCGCCACTGGTGTTCTTCCCAATATCTACGAATTTCACCTCTACACTGGGAA
TTCCACTCACCTCTTCCGATCTCAAGATCGCCAGTATCAAAGGCAGTTCCGGAGTTGAGC
TCCGGGATTTCACCCCTGACTTAACGACCCGCCTACGTGCGCTTTACGCCCAGTAATTCC
GAACAACGCTAGCCCCCTTCGTATTACCGCGGCTGCTGGCACGAAGTTTGCCGGGGCTTA
TTCTCCAGGTACCGTCATTATCGTCCCTGGCAAAAGAGCTTTACAATCCGAAGACCTTCT
TCACTCACGCGGCATGGCTGGATCAGGCTTGCGCCCATTGTCCAAGATTCCCCACTGCTG
CCTCCCGTAGGAGTCTGGGCCGTGTCTCAGTCCCAGTGTGGCTGATCATCCTCTAAGATC
AGCTACG
>UCB5_BWONp12
CCAGGGTATCTAATCCTGTTTGCTCCCCACGCTTTCGCACCTCAGCGTCAGTATCGGACC
AGTGAGCCGCCTTCGCCACTGGTGTTCTTCCCAATATCTACGAATTTCACCTCTACACTG
GGAATTCCACTCACCTCTTCCGATCTCAAGATCGCCAGTATCAAAGGCAGTTCCGGAGTT
GAGCTCCGGGATTTCACCCCTGACTTAACGACCCGCCTACGTGCGCTTTACGCCCAGTAA
TTCCGAACAACGCTAGCCCCCTTCGTATTACCGCGGCTGCTGGCACGAAGTTTGCCGGGG
CTTATTCTCCAGGTACCGTCATTATCGTCCCTGGCAAAAGAGCTTTACAATCCGAAGACC
TTCTTCACTCACGCGGCATGGCTGGATCAGGCTTGCGCCCATTGTCCAAGATTCCCCACT
GCTGCCTCCCGTAGGAGTCTGGGCCGTGTCTCAGTCCCAGTGTGGCTGATCATCCTCTAA
GATCAGCTACGGATC
>UCB6_BWOLp31
GGTATCTAATCCTGTTTGCTCCCCACGCTTTCGCACCTCAGCGTCAGTACTGGACCAGTG
AGCCGCCTTCGCCACTGGTGTTCCTCCGAATATCTACGAATTTCACCTCTACACTAGGAA
TTCCACTCACCTCTTCCGTACTCTAGATTGCCAGTATCAAAGGCAGTTCCGGAGTTGAGC
TCCGGGATTTCACCCCTGACTGAACGATCCGCCTACGTGCGCTTTACGCCCAGTAATTCC
GAACAACGCTAGCCCCCTTCGTATTACCGCGGCTGCTGGCACGAAGTTAGCCGGGGCTTC
TTCTGTGGGTACCGTCATTATCTTCCCTGGTGAAAGAGCTTTACAACCCTAAGGCCTTCA
TCACTCACGCGGCATGGCTGGATCAGGCTTGCGCCCATTGTCCAATATTCCCCACTGCTG
CCTCCCGTAGGAGTCTGGGCCGTGTCTCAGTCCCAGTGTGGCTGATC
>UCB7_TR1236 
TTCCACCCCCCTTTTACGCACTCTAGCCGAGCAGTCTCAAATGCAGTTCCCAGGTTGAGC
CCGGGGATTTCACATCTGTTTTACCCAACCGCCTTCGCTCCCTTTACGCCCAGTAATTCC
GATTAACGTTTGCCCCCTTAGTATTACCGCGGGTGATGGCCCGTAGTTAGCCGGTGGTTA
TTGTGCCGGAACCGTCAGGGGCCTGAGGTATTAGCCCCGGCATTTTCGTTCCCGCCAAAA
GAGCTTTACAACCCGAAGGCCTTCTTCACTCACGCGGCATGGCTGGATCAGGGTTGCCCC
CATTGTCCAAAATTCCCCACTGCTGCCTCCCGTAGGAGTCTGGGCCGTGTCTCAGTCCCA
GTGTGGCTGATC
>UCB8_SA80D2
TGCTGAGCGTCAGTGTTATCCCAGGGGGCTGCCTTCGCCATCGGTATTCCTCCACATATC
TACGCATTTCACTGCTACACGTGGAATTCTACCCCCCTCTGACACACTCTAGCCGTGCAG
TCACAAATGCCATTCCCAGGTTGAGCCCGGGGATTTCACATCTGTCTTGCACAACCGCCT
GCGCACGCTTTACGCCCAGTAATTCCGATTAACGCTCGCACCCTACGTATTACCGCGGCT
GCTGGCACGTAGTTAGCCGGTGCTTATTCTTCAGGTACCGTCATTAGCAGAGGATATTAG
CCCCCACCGTTTCGTTCCTGACAAAAGTGCTTTACAACCCGAAGGCCTTCTTCACACACG
CGGCATTGCTGGATCAGGGTTGCCCCCATTGTCCAAAATTCCCCACTGCTGCCTCCCGTA
GGAGTCTGGGCCGTGTCTCAGTCCCAGTGTGGCTGGTCGTCCTCTCAGACCAGCTACTGA
TCGTCGCCTTG
>UCB8_SA80D4
TGCTGAGCGTCAGTGTTATCCCAGGGGGCTGCCTTCGCCATCGGTATTCCTCCACATATC
TACGCATTTCACTGCTACACGTGGAATTCTACCCCCCTCTGACACACTCTAGCCGTGCAG
TCACAAATGCCATTCCCAGGTTGAGCCCGGGGATTTCACATCTGTCTTGCACAACCGCCT
GCGCACGCTTTACGCCCAGTAATTCCGATTAACGCTCGCACCCTACGTATTACCGCGGCT
GCTGGCACGTAGTTAGCCGGTGCTTATTCTTCAGGTACCGTCATTAGCAGAGGATATTAG
CCCCCACCGTTTCGTTCCTGACAAAAGTGCTTTACAACCCGAAGGCCTTCTTCACACACG
CGGCATTGCTGGATCAGGGTTGCCCCCATTGTCCAAAATTCCCCACTGCTGCCTCCCGTA
GGAGTCTGGGCCGTGTCTCAGTCCCAGTGTGGCTGGTCGTCCTCTCAGACCAGCTACTGA
TCGTCGCCTTG
>UCB9_SA80D1
TGCTGAGCGTCAGTGTTATCCCAGGGGGCTGCCTTCGCCATCGGTATTCCTCCACATATC
TACGCATTTCACTGCTACACGTGGAATTCTACCCCCCTCTGACACACTCTAGCCGTGCAG
TCACAAATGCCATTCCCAGGTTGAGCCCGGGGATTTCACATCTGACTTGCACAACCGCCT
GCGCACGCTTTACGCCCAGTAATTCCGATTAACGCTCGCACCCTACGTATTACCGCGGCT
GCTGGCACGTAGTTAGCCGGTGCTTATTCTTCAGGTACCGTCATTAGCAGAGGATATTAA
CCCCCACCGTTTCGTTCCTGACAAAAGTGCTTTACAACCCGAAGGCCTTCTTCACACACG
CGGCATTGCTGGATCAGGGTTGCCCCCATTGTCCAAAATTCCCCACTGCTGCCTCCCGTA
AGAATCTGGGCCGTGTCTCAATCCCAATGTGGCTGGTCGTCCTCTCAGACCAGCTACTGA
TCGTCGCCTTG
