# Supplementary material for: Detection of bacterial endosymbionts in freshwater crustaceans: the applicability of non-degenerate primers to amplify the bacterial 16S rRNA gene
Source: PeerJ. 2018 Dec 14;6:e6039. doi: 10.7717/peerj.6039 (PMC6296333; doi:10.7717/peerj.6039)
Supplement: Supplemental Information 6 [file peerj-06-6039-s006.fas]

>UND1_248-1
GACAATGGGCGAAACCCTGATCCAGCCATGCCGCGTGAGTGAAGAAGGCCTTCGGGTTGT
AAAGCTCTTTTGTCAGGAAAGAAACGGTCGGTGCTAATACAATAAGCTAATGACGGTACC
TGAAGAATAAGCACCGGCTAACTACGTGCCAGCAGCCGCGGTAATACGTAGGGTGCAAGC
GTTAATCGGAATTACTGGGCGTAAAGCGTGCGCAGGCGGTTTTGTAAGTCAGATGTGAAA
TCCCCGGGCTCAACCTGGGAACTGCATTTGTGACTGCAAGGCTAGAGTGTGGCAGAG
