# Supplementary material for: Detection of bacterial endosymbionts in freshwater crustaceans: the applicability of non-degenerate primers to amplify the bacterial 16S rRNA gene
Source: PeerJ. 2018 Dec 14;6:e6039. doi: 10.7717/peerj.6039 (PMC6296333; doi:10.7717/peerj.6039)
Supplement: Supplemental Information 7 [file peerj-06-6039-s007.fas]

>WOL4_SA80
CTACCAAGGCAATGATCTATAGCTGATCTGAGAGGATGATCAGCCACACTGGAACTGAGA
TACGGTCCAGACTCCTACGGGAGGCAGCAGTGGGGAATATTGGACAATGGGCGAAAGCCT
GATCCAGCCATGCCGCATGAGTGAAGAAGGCCTTCGGGTTGTAAAGCTCTTTTAGTGAGG
AAGATAATGACGGTACTTACAGAAGAAGTCCTGGCTAACTCCGTGCCAGCAGCCGCGGTA
ATACGGAAAGGGCTAGCGTTATTCGGAATCATTGGGCGTAAAGGGCGCGTATGCGGACTA
GTAAGTTAAAAGTGAAATCCCAAGGCTCAACCTTGGAATTGCTTTTAAAACTGCTAATCT
AGAGATTGAAAGAGGATAGAGGAATTCCTAGTGTAGAGGTGAAATTCGTAAATATTAGGA
GGAACACCAGTGGCGAAGGCGTCTATCTGGTTCAAATC
