# Supplementary material for: Detection of bacterial endosymbionts in freshwater crustaceans: the applicability of non-degenerate primers to amplify the bacterial 16S rRNA gene
Source: PeerJ. 2018 Dec 14;6:e6039. doi: 10.7717/peerj.6039 (PMC6296333; doi:10.7717/peerj.6039)
Supplement: Supplemental Information 9 [file peerj-06-6039-s009.fas]

>WOL1_A2-2a
CTACCAAGGCAATGATCTATAGCTGATCTGAGAGGATGATCAGCCACACTGGAACTGAGA
TACGGTCCAGACTCCTACGGGAGGCAGCAGTGGGGAATATTGGACAATGGGCGAAAGCCT
GATCCAGCCATGCCGCATGAGTGAAGAAGGCCTTCGGGTTGTAAAGCTCTTTTAGTGAGG
AAGATAATGACGGTACTTACAGAAGAAGTCCTGGCTAACTCCGTGCCAGCAGCCGCGGTA
ATACGGAAAGGGCTAGCGTTATTCGGAATCATTGGGCGTAAAGGGCGCGTATGCGGATTA
GTAAGTTAAAAGTGAAATCCCAAGGCTCAACCTTGGAATTGCTTTTAAAACTGCTAATCT
AGAGATTGAAAGAGGATAGAGGAATTCCTAGTGTAGAGGTGAAATTCGTAAATATTAGGA
GGAACACCAGTGGCGAAGGCGTCTATCTGGTTCAAATC
>WOL1_A2-10
CTACCAAGGCAATGATCTATAGCTGATCTGAGAGGATGATCAGCCACACTGGAACTGAGA
TACGGTCCAGACTCCTACGGGAGGCAGCAGTGGGGAATATTGGACAATGGGCGAAAGCCT
GATCCAGCCATGCCGCATGAGTGAAGAAGGCCTTCGGGTTGTAAAGCTCTTTTAGTGAGG
AAGATAATGACGGTACTTACAGAAGAAGTCCTGGCTAACTCCGTGCCAGCAGCCGCGGTA
ATACGGAAAGGGCTAGCGTTATTCGGAATCATTGGGCGTAAAGGGCGCGTATGCGGATTA
GTAAGTTAAAAGTGAAATCCCAAGGCTCAACCTTGGAATTGCTTTTAAAACTGCTAATCT
AGAGATTGAAAGAGGATAGAGGAATTCCTAGTGTAGAGGTGAAATTCGTAAATATTAGGA
GGAACACCAGTGGCGAAGGCGTCTATCTGGTTCAAATC
>WOL1_236-4
CTACCAAGGCAATGATCTATAGCTGATCTGAGAGGATGATCAGCCACACTGGAACTGAGA
TACGGTCCAGACTCCTACGGGAGGCAGCAGTGGGGAATATTGGACAATGGGCGAAAGCCT
GATCCAGCCATGCCGCATGAGTGAAGAAGGCCTTCGGGTTGTAAAGCTCTTTTAGTGAGG
AAGATAATGACGGTACTTACAGAAGAAGTCCTGGCTAACTCCGTGCCAGCAGCCGCGGTA
ATACGGAAAGGGCTAGCGTTATTCGGAATCATTGGGCGTAAAGGGCGCGTATGCGGATTA
GTAAGTTAAAAGTGAAATCCCAAGGCTCAACCTTGGAATTGCTTTTAAAACTGCTAATCT
AGAGATTGAAAGAGGATAGAGGAATTCCTAGTGTAGAGGTGAAATTCGTAAATATTAGGA
GGAACACCAGTGGCGAAGGCGTCTATCTGGTTCAAATC
>WOL2_244-1
CTACCAAGGCAATGATCTATAGCTGATCTGAGAGGATGATCAGCCACACTGGAACTGAGA
TACGGTCCAGACTCCTACGGGAGGCAGCAGTGGGGAATATTGGACAATGGGCGAAAGCCT
GATCCAGCCATGCCGCATGAGTGAAGAAGGCCTTCGGGTTGTAAAGCTCTTTTAGTGAGG
AAGATAATGACGGTACTTACAGAAGAAGTCCTGGCTAACTCCGTGCCAGCAGCCGCGGTA
ATACGGAAAGGGCTAGCGTTATTCGGAATCATTGGGCGTAAAGGGCGCGTATGCGGATTA
GTAAGTTAAAAGTGAAATCCCAAGGCTCAACCTTGGAATTGCTTTTAAAACTGCTAATCT
AGAGATTGAAAGAGGATAGAGGAATTCCTAGTGTAGAGGTGAAATTTGTAAATATTAGGA
GGAACACCAGTGGCGAAGGCGTCTATCTGGTTCAAATC
>WOL3_248-1
CTACCAAGGCAATGATCTATAGCTGATCTGAGAGGATGATCAGCCACACTGGAACTGAGA
TACGGTCCAGACTCCTACGGGAGGCAGCAGTGGGGAATATTGGACAATGGGCGAAAGCCT
GACCCAGCCATGCCGCATGAGTGAAGAAGGCCTTCGGGTTGTAAAGCTCTTTTAGTGAGG
AAGATAATGACGGTACTTACAGAAGAAGTCCTGGCTAACTCCGTGCCAGCAGCCGCGGTA
ATACGGAAAGGGCTAGCGTTATTCGGAATCATTGGGCGTAAAGGGCGCGTATGCGGATTA
GTAAGTTAAAAGTGAAATCCCAAGGCTCAACCTTGGAATTGCTTTTAAAACTGCTAATCT
AGAGATTGAAAGAGGATAGAGGAATTCCTAGTGTAGAGGTGAAATTCGTAAATATTAGGA
GAAACACCAGTGGCGAAGGCGTCTATCTGGTTCAAATC
